# Supplementary material for: Oxidative Phosphorylation in Silent Pituitary Adenomas: A Multiomics Perspective
Source: Int J Endocrinol. 2026 Jan 28;2026:8488950. doi: 10.1155/ije/8488950 (PMC12849212; doi:10.1155/ije/8488950)
Supplement: Supplementary file 1 — Supporting Information 1 Table S1: Baseline information of enrolled samples. [file IJE-2026-8488950-s001.xlsx]

## Sheet: Sheet1
Groups	Sex	White cell（×10*9/L）	Red cell（×10*12/L）	ALB（g/L）	AST（U/L）	ALT（U/L）	Glucose（mmol/L）	TG（mmol/L）	TC（mmol/L）	LDL（mmol/L）	HDL（mmol/L）	K+（mmol/L）	Na+（mm）ol/L	Ca2+（mmol/L）	P（mmol/L）	FT3（pg/ml）	FT4（ng/dl）	T3（ng/ml）	T4（ug/dl）	TSH（IU/ml）	TPOab（IU/ml）	TGAB（IU/ml）	E2（pg/ml）	T（ng/ml）	P（ng/ml）	FSH（mIU/ml）	LH（mIU/m）	PRL（ng/ml）	ACTH（pg/ml）	F	24HUFC（ug/dl）	GH（ng/ml）	IGF（ng/ml）	Tumor suze	Ki67
SAP	M	6.71	4.84	42.94	29.6	39.8	4.27	0.51	3.88	1.99	1.7	3.95	141.74	2.3	1.05	2.91	1.26	1.19	9.04	4.65	8.94	<10	30.98	4.29	0.41	36.91	8.87	16.17	53.8		10.32	0.06	59.4	34×26.1×25.2mm	0.01
SAP	M	7.98	4.21	60.7	31	27	4.67	2.02	3.73	1.84	1.06	2.97	135.25	1.8	1.27	1.46	0.61	0.56	5.12	3.52	8.3	19.4	<20	<0.10	0.25	4.26	1	19.41	9.59		53.55	0.08	36.7	30.3×25×21.8	0.01
SAP	M	6.74	4.73	37.68	19.7	14.9	5.51	0.88	3.56	2.8	0.71	4.31	138.76	2.06	1.4	2.42	0.78	1.09	7.13	1.69	8.34	15.27	<20	0.3	0.2	3.26	1.17	18.88	31.4		9.1	0.27	47.3	20.5×27.9×20.4	0.02
实验组	M	8.09	5.4	38.17	12	11	9.36	1.25	5.73	4.44	1.02	3.4	139	2.25	1.72	3.39	1.49	1.24	8.03	0.928	<9	12.7	35.07	4.12	0.69	5.17	7.48	10.22	21.8		149.04	16	10.2	12.7×19.3×12.8	0.03
SAP	F	6.24	5.1	46.54	27.9	35.4	3.75	1.38	4.87	3.2	1.35	4.2	138.53	2.3	1.52	2.3	0.82	0.83	0.82	3.49	9.1	29.11	<20	0.24	0.26	9.73	2.69	66.33	34.5		6.76	0.64	167	30.4×28.9×24.9	0.03
SAP	F	3.69	4.75	45.16	20.4	23.3	4.96	2.69	4.9	2.78	1.09	4.04	141.41	2.31	1.32	2.79	1.23	0.96	7.7	3.44	10.9	13.3	<20	0.3	0.24	65.56	41.82	9.15	12.6		未查	0.72	140	20.4×20.7mm	0.01
实验组	F	5.65	5.04	37.9	15	6	10.3	1.7	4.13	2.56	1.01	3.95	143	2.08	1.71	1.56	1.12	0.58	6.31	2.34	7.02	<10	20.99	0.44	0.53	8.79	2.19	9.21	36.1		17.39	17.3	377	35.5×24.4×21mm	0.01
实验组	F	6.11	4.37	42.8	23	23	7.19	1.52	4.63	3.19	0.98	4.31	146.3	2.33	1.57	3.13	0.98	1.1	5.72	0.897	10.2	14.1	<20	0.57	0.29	9.73	4.2	10.24	26.5		10.15	3.55	433	38×49.6×28.9	0.02
实验组	F	6.73	3.81	37.56	15	11	4.82	0.91	4.97	3.75	1.17	4.26	141	2.1	1.15	2.22	0.93	0.92	4.98	1.51	144	52.2	<20	<0.10	0.3	1.27	<0.20	43.57	37.9		9.18	14.8	383	24×16×23.4	0.04
实验组	F	5.24	4.04	41	20	16	5.47	1.4	3.5	2.6	1.24	3.7	139	2.27	26	3.08	0.83	1.15	5.81	1.75	218	37.8	16.84	0.7	0.17	6.16	0.82	77.16	73.5		58.8	126	502	2.8×2.1cm	0.01
实验组	F	7.53	4.89	40.3	19	28	15.5	4.25	4.12	2.12	0.68	4.23	138.9	2.34	1.6	2.42	1.16	0.81	6.99	0.738	<9	15.7	49.11	0.19	0.21	4.87	2.63	10.81	14.6		26.2	27.6	436	16×17cm	0.01
