# Supplementary material for: Oxidative Phosphorylation in Silent Pituitary Adenomas: A Multiomics Perspective
Source: Int J Endocrinol. 2026 Jan 28;2026:8488950. doi: 10.1155/ije/8488950 (PMC12849212; doi:10.1155/ije/8488950)
Supplement: Supplementary file 2 — Supporting Information 2 Table S2: Differentially expressed genes in GSE147786. [file IJE-2026-8488950-s004.xlsx]

## Sheet: Sheet1
	logFC	AveExpr	t	P.Value	adj.P.Val	B
UQCRC2	0.521835909090909	10.8140173809524	6.55702317652887	5.38577663966276e-08	3.03750348114849e-06	8.22960711575285
LHPP	0.650972545454545	6.29274738095238	5.50560029008196	1.84759198795175e-06	5.56846733173504e-05	4.78165858672344
UQCRC1	0.336104363636366	8.68181333333333	5.47874620606094	2.0209697388196e-06	5.98899002158405e-05	4.69442887470468
ATP6V0D2	0.537385136363636	5.48087904761905	5.16432329084465	5.74898882316349e-06	0.000141777119333864	3.67903252044056
PPA2	0.327281272727272	6.17835095238095	4.80592430733131	1.86656805086964e-05	0.000371562847761779	2.53874730508391
COX10	0.368013454545456	6.50223404761905	4.72822387284846	2.40346713120752e-05	0.000456899830475597	2.2945512831224
NDUFS2	0.342683227272726	8.57717476190476	4.63946431690863	3.20412381324058e-05	0.000575795533150726	2.01711305936373
ATP6V1C2	-1.90574	5.84306047619048	-4.16463	0.000145196069731655	0.0019506922022504	0.565089870379169
CYC1	0.31073831818182	8.04022380952381	4.1559681193065	0.000149181360081948	0.00199240972160577	0.539177264840323
NDUFS3	0.171357136363641	8.22494	3.83349986123993	0.000402880093053712	0.00437133751344765	-0.40832
ATP6V0E2	0.328029181818185	7.80807119047619	3.80088239018046	0.000444709499760826	0.00472393709495676	-0.50215
NDUFA9	0.346613590909094	8.62795	3.79826288973481	0.000448244972752796	0.00475542370632441	-0.509669
ATP6V1F	0.299696409090911	9.13555166666667	3.7635496085275	0.000497736040152668	0.00517325549397804	-0.609059
COX6B2	0.374260409090908	4.20126833333333	3.66804466847859	0.000662603214769619	0.00646391089189189	-0.880118
COX8A	0.324492272727273	10.1742078571429	3.62811115965232	0.00074612681359858	0.00710520574912711	-0.992386
UQCRH	0.34119513636364	7.60968523809524	3.4943947224181	0.00110580755314421	0.0096725225234561	-1.3635
ATP6V1B1	-0.885617	5.65642976190476	-3.17793	0.00273055717680576	0.0195802452864903	-2.20982
ATP6V0A2	-0.293903	7.73779976190476	-3.15099	0.00294336155412091	0.0207861519250119	-2.27963
COX7A1	0.762083090909092	9.01058261904762	3.14287459623093	0.00301051695514411	0.0211653884964394	-2.30059
SDHD	0.188745181818181	8.11829547619048	3.06816364890287	0.00369996155369997	0.0247725983224066	-2.49192
NDUFS7	0.256516318181817	6.46710880952381	3.05158235031622	0.00387192597151373	0.0256520997459136	-2.53399
NDUFV2	0.354000545454546	7.56875214285714	3.04640526145192	0.00392713798842766	0.0259314566119673	-2.54709
NDUFS1	0.199498409090911	8.63389833333333	3.0074025265613	0.00436748955587547	0.0280837090772942	-2.64536
COX6A2	-0.235573	7.0708969047619	-2.99669	0.00449628534678555	0.0287438776103165	-2.6722
COX5B	0.218291090909091	8.27742404761905	2.96968957371622	0.00483696225097743	0.0303236037581787	-2.73958
SDHB	0.307411909090909	8.06190571428571	2.92947566322767	0.0053893527660887	0.0329169371974192	-2.8392
NDUFA1	0.269649272727271	8.68333214285714	2.87319628462308	0.00626185474032081	0.0368352904516519	-2.97708
NDUFB10	0.229505045454546	7.71676357142857	2.84603538462606	0.00672845879595679	0.0388592217444047	-3.04298
COX11	0.230298136363636	8.70803214285714	2.67619514129135	0.0104587202478259	0.05409989624353	-3.44517
NDUFA10	0.178756045454547	8.94229238095238	2.64082898845933	0.0114435953721134	0.0577930996124282	-3.52672
COX4I1	0.346928090909091	7.88131476190476	2.62626709612244	0.0118733266774568	0.0594220480782374	-3.56007
COX7C	-0.237001	9.23218214285714	-2.56769	0.0137557030188466	0.0662785132567058	-3.69287
ATP6V0C	0.231513181818181	10.5114161904762	2.53145101110463	0.0150528049461242	0.0708895343478379	-3.77393
UQCR11	-0.253382	8.56836214285714	-2.4433	0.0186858229516343	0.0829151599295649	-3.96751
COX6B1	0.215404772727277	9.19383142857143	2.34669401475092	0.0235637645334537	0.0980972902747417	-4.17369
UQCRHL	0.283308136363636	5.13423	2.33510371914533	0.0242200158043301	0.100062577714168	-4.198
NDUFV3	-0.158407	9.07013571428571	-2.32832	0.0246116037482563	0.101215702287155	-4.21218
UQCR10	0.259905909090907	7.82938880952381	2.31454670282144	0.0254243903342279	0.103614847961106	-4.24088
COX7B	0.243726863636365	8.82958904761905	2.25468059671678	0.0292427897558731	0.114333640085619	-4.36407
ATP6V0B	-0.2295	8.89344261904762	-2.15823	0.0364735966105421	0.133401573243491	-4.55715
NDUFS4	0.132054045454547	8.67129333333333	2.13779487362998	0.0381946884026944	0.137977187113627	-4.5972
ATP6V1A	0.196779954545452	9.24143928571429	2.03486946513285	0.0479896223297805	0.161911085133007	-4.79416
ATP6V1G1	0.129400954545455	9.61686404761905	2.00047723866469	0.0517177436081176	0.170425346046951	-4.85819
NDUFB5	0.17365781818182	9.51529738095238	1.99301817876528	0.0525586260347838	0.172235224067343	-4.87196
ATP6V1G3	-0.132768	5.63289547619048	-1.9796	0.0541013730496944	0.175743203844782	-4.89662
ATP6V1E2	-0.274679	5.48164738095238	-1.92041	0.0613805475662528	0.191745979165108	-5.00374
ATP6V1B2	0.189882727272728	10.3764576190476	1.85130756302503	0.0709246153651045	0.211337201235633	-5.12532
NDUFV1	0.0952185000000014	8.63267714285714	1.78861086873202	0.0806461135856348	0.230560031188474	-5.23234
NDUFB2	0.199800500000003	7.1134830952381	1.76801617356021	0.0840744753327066	0.237100610482188	-5.2668
PPA1	-0.277589	7.68532452380952	-1.74718	0.0876661868770828	0.24379606093618	-5.30132
COX7A2L	-0.168919	10.4290761904762	-1.71856	0.0928075072504222	0.253296738475566	-5.34814
ATP6V0A1	-0.121804	10.8366119047619	-1.66917	0.102269289835214	0.270496496313469	-5.42738
NDUFA7	-0.160384	8.34286	-1.65718	0.104682388467607	0.274880652486021	-5.4463
NDUFB4	-0.169688	9.36988095238095	-1.62383	0.111641112169471	0.286651042134947	-5.49832
NDUFA2	-0.178539	7.82516857142857	-1.57223	0.123146230285118	0.305898719315898	-5.57695
COX8C	-0.0913695	6.05205571428571	-1.54213	0.130290117506891	0.317451668749748	-5.62178
COX6C	0.145812181818176	9.16498119047619	1.53812624012433	0.131263903708966	0.319010788455338	-5.62768
UQCRFS1	-0.0904715	8.12901785714286	-1.45997	0.151485744246955	0.350465060272239	-5.74015
NDUFAB1	0.16050281818182	7.64896309523809	1.40632087246356	0.166735687867369	0.372292161934276	-5.81429
ATP6AP1	0.127889090909093	9.01874547619048	1.39853813485522	0.169043819700155	0.375706205145736	-5.82483
NDUFB9	-0.0975155	9.33280452380952	-1.37126	0.177328876748474	0.387670855182511	-5.86136
COX15	0.081376909090908	7.98937	1.26713851273874	0.211850721489214	0.433140652244983	-5.99473
NDUFA4	-0.15469	8.36832333333333	-1.23929	0.221885476727542	0.445267984205037	-6.02874
NDUFB8	0.109297727272727	9.53421380952381	1.22406999274874	0.227517186255028	0.452358940472804	-6.04704
SDHA	0.0820879090909088	8.60890357142857	1.20654101511797	0.234132593801245	0.460269977146334	-6.06785
ATP6V0A4	-0.0893528	4.26847785714286	-1.16026	0.252273671578249	0.481747795638713	-6.12143
COX7A2	-0.117255	8.17376857142857	-1.10236	0.276369767562075	0.508351703544416	-6.1857
ATP6V1D	-0.107766	8.10823476190476	-1.08166	0.285367497712156	0.517900224775634	-6.20792
NDUFC1	0.064646772727273	7.5561519047619	1.05230035851149	0.298474815876339	0.532404648806209	-6.23875
SDHC	0.12879518181818	9.07593785714286	1.04918858414756	0.29988818385956	0.533850752114869	-6.24197
NDUFS6	0.0549530909090912	9.09016404761905	1.01897693005589	0.313850319776377	0.548508575717592	-6.27277
ATP6V1E1	0.103757227272729	8.94991547619048	1.0128641833203	0.316728298967857	0.551493236746528	-6.27889
ATP6V0D1	0.0936435000000007	9.57392214285714	0.994162089266862	0.325644507196194	0.560795043933137	-6.29742
NDUFB1	-0.0862043	9.08157761904762	-0.968738	0.338033836498743	0.572844536708343	-6.32208
ATP6V1H	-0.091492	8.0650219047619	-0.866249	0.391108730436926	0.621425217575288	-6.41525
ATP6V1G2	0.14778777272727	7.15363785714286	0.816579960127628	0.418620013989161	0.645766735946634	-6.45679
ATP6V0E1	0.0619154545454581	11.8340880952381	0.801594840495603	0.427146446119946	0.653255392771926	-6.46886
UQCRB	0.0704593636363668	8.94027571428571	0.740230943104778	0.463138329780557	0.68343125900118	-6.516
NDUFS8	0.058601454545455	8.08359	0.724580561481852	0.472590568275591	0.690889589319281	-6.52744
NDUFB7	-0.0603909	7.39082880952381	-0.691995	0.492619553098577	0.706532167055298	-6.55048
ATP4B	0.0427440000000017	5.27498428571429	0.69036826061042	0.493631470910187	0.707212734252423	-6.55161
NDUFA8	-0.0555869	7.43045095238095	-0.642421	0.5239729163873	0.730122232343285	-6.58356
ATP12A	-0.0894605	4.03334928571429	-0.52342	0.603339663355107	0.786902352132255	-6.65309
NDUFA5	0.04973463636364	8.47852452380952	0.507784018807708	0.614171107154229	0.794388576937976	-6.66118
NDUFB3	0.0490586818181828	7.7075780952381	0.498102355747785	0.620922039164392	0.798753985726438	-6.66607
ATP6V1C1	-0.0564583	9.17954238095238	-0.482313	0.632002952553701	0.805971535788449	-6.67385
NDUFS5	0.0423553636363661	9.68518285714286	0.481182764762765	0.632799323523216	0.806527855660579	-6.6744
ATP4A	0.0324220000000004	7.11683404761905	0.469706275094317	0.640912036070947	0.811565863552937	-6.67988
NDUFA6	-0.0620609	9.29228857142857	-0.433572	0.666742677277292	0.828081470918881	-6.69629
COX6A1	-0.0446866	10.2301292857143	-0.420302	0.676334493104181	0.833878815867386	-6.70199
COX6CP3	-0.0355473	4.03422952380952	-0.397175	0.69318156495647	0.844119128304622	-6.71151
COX5A	0.042469954545453	8.52728833333333	0.377952135199006	0.707305009164099	0.852882967988549	-6.71901
COX7B2	-0.0366885	2.67158880952381	-0.377619	0.707550550679488	0.853021386404562	-6.71913
COX17	-0.0344257	9.05945952380952	-0.34259	0.733557438874047	0.868066402951724	-6.73184
NDUFA4L2	0.0470354090909106	6.1301669047619	0.249580745372263	0.804086925975079	0.907001293874254	-6.7596
NDUFB6	-0.0213175	7.69038333333333	-0.22804	0.820684356176849	0.915233141631272	-6.7648
TCIRG1	-0.017612	6.89141380952381	-0.189459	0.85061507897026	0.93075319457098	-6.77292
COX4I2	-0.0110935	5.47501785714286	-0.144769	0.885562447563369	0.948237995967496	-6.78046
NDUFA11	0.00822009090908971	8.90518523809524	0.0675490840638964	0.946454253669347	0.97661801641522	-6.78874
NDUFA3	0.0029631818181759	10.4569928571429	0.0391181896825952	0.968975219625865	0.986195153155614	-6.79028
UQCRQ	0.00217659090909095	8.19480238095238	0.0236273998047363	0.981257916922911	0.991797038292813	-6.79077
